# Supplementary material for: Characteristics of HPV integration in cervical adenocarcinoma and squamous carcinoma
Source: J Cancer Res Clin Oncol. 2023 Nov 15;149(20):17973–86. doi: 10.1007/s00432-023-05494-4 (PMC10725361; doi:10.1007/s00432-023-05494-4)
Supplement: Supplementary file 2 — Supplementary file2 (XLSX 47 KB) [file 432_2023_5494_MOESM2_ESM.xlsx]

## Sheet: SCC
#counts represented the frequency of breakpoints among all integrated sites of all cases.
chr	human_point	HPV	HPV_point	counts
chr14	37504333	HPV16	3461/5204	4
chr3	50754171	HPV16	6367/6620/7001	3
chr3	50666890	HPV16	2322/6155	2
chr7	125729495	HPV16	1388/1602	2
chr1	13130	HPV16	1379	1
chr7	13282	HPV16	3389	1
chr18	108153	HPV16	5975	1
chr18	108328	HPV16	4274	1
chr19	1197598	HPV16	3985	1
chr19	1198728	HPV16	3640	1
chr19	1214721	HPV16	696	1
chr5	1245478	HPV16	3920	1
chr4	1791472	HPV16	1064	1
chr17	2199735	HPV18	1142	1
chr17	2209073	HPV18	2333	1
chrX	2579106	HPV16	5954	1
chrX	2579852	HPV16	2233	1
chr16	3293896	HPV16	4719	1
chrX	3611077	HPV16	6997	1
chrX	3635206	HPV16	2373	1
chr8	4336935	HPV16	1751	1
chr2	4521057	HPV16	6192	1
chr9	5536286	HPV16	5603	1
chr18	6414545	HPV16	3474	1
chr21	7289786	HPV16	4425	1
chr20	7460378	HPV16	4266	1
chr17	7892747	HPV16	2310	1
chr17	7983232	HPV16	7861	1
chr17	8127205	HPV16	2356	1
chr21	8219627	HPV16	4948	1
chr21	8230303	HPV16	792	1
chr21	8234864	HPV18	3143	1
chr21	8235712	HPV18	3299	1
chr21	8397331	HPV18	3341	1
chr21	8410252	HPV16	2806	1
chr21	8429224	HPV16	4347	1
chr21	8429990	HPV31	6913	1
chr21	8433781	HPV16	6715	1
chr21	8437337	HPV16	2304	1
chr21	8438089	HPV16	6418	1
chr21	8438114	HPV58	3250	1
chr21	8441247	HPV16	6302	1
chr21	8443448	HPV31	3514	1
chr21	8443839	HPV18	3477	1
chr21	8444732	HPV58	5279	1
chr21	8444980	HPV16	104	1
chr21	8445555	HPV31	5221	1
chr21	8448917	HPV16	898	1
chr21	8451142	HPV16	1432	1
chr21	8453679	HPV16	3884	1
chr21	8454421	HPV16	4849	1
chr21	8462814	HPV16	3591	1
chr21	8465753	HPV31	5333	1
chr21	8467087	HPV16	1149	1
chr21	8468488	HPV16	4550	1
chr21	8469234	HPV31	5706	1
chr10	8593407	HPV31	3235	1
chr10	8593736	HPV31	4898	1
chr21	8882185	HPV16	6357	1
chr21	8987439	HPV16	2172	1
chr21	9037606	HPV31	5406	1
chr21	9127965	HPV16	1480	1
chr20	9824830	HPV16	3429	1
chr8	10623811	HPV16	3390	1
chr8	10632073	HPV16	7785	1
chr8	10635327	HPV16	2195	1
chr8	10639926	HPV16	1033	1
chr8	10642607	HPV16	796	1
chr8	10649988	HPV16	234	1
chr18	10823674	HPV16	3911	1
chr18	10877941	HPV16	7396	1
chr18	10886907	HPV16	183	1
chr18	10912658	HPV16	566	1
chr18	10918369	HPV16	970	1
chr18	10920760	HPV16	2312	1
chr18	10921085	HPV16	4389	1
chr19	11019072	HPV16	248	1
chr17	11361361	HPV33	6069	1
chr17	11362057	HPV33	5992	1
chr16	11428117	HPV16	2879	1
chr16	11477262	HPV16	2647	1
chr16	11506543	HPV16	7674	1
chr16	11513225	HPV16	6208	1
chrX	11516911	HPV16	457	1
chrX	11540946	HPV16	4313	1
chr2	11558558	HPV58	2852	1
chr16	11572936	HPV16	4951	1
chr16	11583843	HPV16	5515	1
chr16	11595398	HPV16	98	1
chr16	11610638	HPV16	6838	1
chr16	11635627	HPV16	7300	1
chr5	12403176	HPV33	4839	1
chr5	12407761	HPV33	4734	1
chr19	12757776	HPV16	7104	1
chr8	13010576	HPV16	5914	1
chr8	13010940	HPV16	2362	1
chr20	14750453	HPV16	4246	1
chr20	14818674	HPV16	161	1
chr20	14863121	HPV16	22	1
chr20	14939677	HPV16	2331	1
chr20	14945942	HPV16	1822	1
chr6	15586149	HPV16	7075	1
chr20	15801083	HPV16	1425	1
chr20	15877552	HPV16	1713	1
chr13	16561129	HPV16	4225	1
chr13	16796388	HPV16	4283	1
chr19	16912489	HPV16	2351	1
chr6	17179681	HPV16	7854	1
chr5	17523202	HPV16	1041	1
chr5	17598927	HPV16	883	1
chr21	18138289	HPV16	2589	1
chr21	18146199	HPV16	2963	1
chr13	18219345	HPV16	5106	1
chr22	18238251	HPV16	4674	1
chr22	18238818	HPV16	1343	1
chr22	18370366	HPV16	1966	1
chr22	18735543	HPV16	5782	1
chr22	18751026	HPV16	2038	1
chr22	18860981	HPV16	6030	1
chr22	18878785	HPV16	3596	1
chr15	20504441	HPV31	4224	1
chr15	20556907	HPV31	2136	1
chr21	20622442	HPV16	6724	1
chr21	20629703	HPV16	7453	1
chr21	20630144	HPV16	4393	1
chrX	21032151	HPV16	6291	1
chrX	21045209	HPV16	7501	1
chr22	21129566	HPV16	4899	1
chr22	21133774	HPV16	6060	1
chr22	21178826	HPV16	2348	1
chr22	21277800	HPV16	5229	1
chr22	21281925	HPV16	5968	1
chr17	21287867	HPV16	7064	1
chr22	21298813	HPV16	674	1
chr22	21306221	HPV16	2969	1
chr22	21307115	HPV16	4815	1
chr17	21331771	HPV16	4546	1
chr18	21648628	HPV16	4708	1
chr11	21798185	HPV16	1189	1
chr19	21935764	HPV16	7434	1
chr15	22452762	HPV31	4499	1
chr5	22453530	HPV16	527	1
chr15	22461989	HPV31	916	1
chr15	22465838	HPV31	2244	1
chr5	22468146	HPV16	5523	1
chr21	22898353	HPV16	3806	1
chr15	23148713	HPV31	5471	1
chr15	23329645	HPV31	5721	1
chrX	23345571	HPV16	6457	1
chr22	24251455	HPV16	5827	1
chr11	24401803	HPV16	5198	1
chr11	24413293	HPV16	3760	1
chr11	24413597	HPV16	361	1
chrX	24577399	HPV16	1535	1
chr16	24631056	HPV16	6819	1
chr16	24634942	HPV16	6890	1
chr22	24647609	HPV16	5313	1
chr16	24648941	HPV16	1181	1
chrX	24716978	HPV16	1875	1
chrX	24718957	HPV16	6949	1
chrX	24731981	HPV16	1982	1
chrX	24751125	HPV16	5306	1
chrX	24760245	HPV16	1211	1
chr5	25404568	HPV16	2273	1
chrX	25914319	HPV16	2164	1
chr17	26619866	HPV18	4871	1
chrX	27083187	HPV16	4878	1
chr20	27258552	HPV16	1983	1
chrX	27365820	HPV16	2209	1
chr6	27412834	HPV16	4501	1
chr6	27437666	HPV16	6747	1
chr13	27628596	HPV16	10	1
chr13	27628935	HPV16	5497	1
chr13	27629945	HPV16	1403	1
chr20	27668126	HPV16	4774	1
chr13	27681662	HPV16	7048	1
chr13	27728474	HPV16	5849	1
chr13	27751147	HPV16	2045	1
chr13	27757003	HPV16	7568	1
chr21	27759109	HPV16	5337	1
chr21	27762237	HPV16	3776	1
chr22	27980795	HPV16	6419	1
chr1	28003520	HPV16	5839	1
chr1	28005575	HPV16	3066	1
chr20	28127088	HPV16	2442	1
chr12	28209104	HPV16	4218	1
chr20	28218001	HPV16	4333	1
chr15	28376749	HPV31	4137	1
chr20	28376888	HPV16	1154	1
chr18	28529466	HPV16	512	1
chr13	28828140	HPV16	5702	1
chr13	28898011	HPV16	4565	1
chr8	29551332	HPV16	2375	1
chr8	29565888	HPV16	2673	1
chr10	30252186	HPV16	1412	1
chr15	30255997	HPV16	5937	1
chr14	32111730	HPV16	239	1
chrX	32186633	HPV16	4776	1
chr15	32282681	HPV16	954	1
chr15	32309136	HPV16	6040	1
chr21	32484234	HPV18	4530	1
chr21	32552193	HPV18	3521	1
chr2	32737797	HPV16	2573	1
chr5	33273595	HPV16	990	1
chr4	33583400	HPV16	1573	1
chr20	33668054	HPV16	5257	1
chr15	34323556	HPV16	7162	1
chr15	34362326	HPV16	332	1
chr16	34583364	HPV16	5524	1
chr16	34586926	HPV16	5993	1
chr22	35842984	HPV33	4694	1
chr18	36015086	HPV16	1173	1
chr18	36092556	HPV16	5750	1
chr8	37149967	HPV31	1796	1
chr15	37452750	HPV16	4435	1
chr14	37501709	HPV16	7746	1
chr14	37504281	HPV16	5380	1
chr14	37515448	HPV16	1089	1
chr14	37516004	HPV16	3274	1
chr14	37595712	HPV16	2267	1
chr14	37618113	HPV16	525	1
chr12	37651199	HPV16	2872	1
chr12	37654182	HPV16	2447	1
chr17	38770025	HPV16	2758	1
chr11	39158697	HPV16	6493	1
chr17	39523798	HPV31	59	1
chr6	41208964	HPV16	5700	1
chr4	41455256	HPV18	4088	1
chr17	41580696	HPV31	7235	1
chr19	41594414	HPV45	5155	1
chr21	41672809	HPV18	4641	1
chr19	41684783	HPV45	3102	1
chr21	41734958	HPV18	2796	1
chr17	41744840	HPV31	5044	1
chr19	41778042	HPV16	2718	1
chr19	41779303	HPV16	6054	1
chr19	41785163	HPV16	2920	1
chr19	41786656	HPV16	6522	1
chr22	41794011	HPV16	23	1
chr19	41794394	HPV16	6653	1
chr19	41798400	HPV16	2285	1
chr22	41799223	HPV16	4312	1
chr22	41800955	HPV16	7554	1
chr22	41802574	HPV16	277	1
chr19	41803025	HPV16	5947	1
chr19	41819314	HPV16	2540	1
chr5	41890915	HPV16	5362	1
chr20	42347136	HPV16	3426	1
chr9	42900439	HPV16	6715	1
chr5	43238379	HPV16	6332	1
chr14	43332075	HPV16	4465	1
chr14	44963363	HPV16	3035	1
chr14	44993174	HPV16	952	1
chr19	45034864	HPV16	198	1
chr19	45069596	HPV16	542	1
chr19	45072484	HPV16	6580	1
chr19	45073707	HPV16	4218	1
chr19	45074349	HPV16	3889	1
chr19	45076356	HPV16	2443	1
chrX	45238327	HPV16	2110	1
chrX	45267179	HPV16	5411	1
chrX	45270957	HPV16	1075	1
chrX	45275802	HPV16	3683	1
chrX	45279028	HPV16	3463	1
chr5	45561505	HPV16	5501	1
chr5	45562167	HPV16	3878	1
chr20	46358853	HPV16	3613	1
chr16	46399783	HPV16	5969	1
chr16	46400522	HPV16	3028	1
chr20	46512189	HPV16	6499	1
chr20	46671506	HPV16	2962	1
chr20	46715118	HPV16	5943	1
chrX	48220335	HPV31	7240	1
chr20	48433676	HPV16	1066	1
chr17	48862613	HPV31	2485	1
chr17	48865483	HPV31	2478	1
chr17	48885710	HPV31	25	1
chr20	49254625	HPV16	1044	1
chr20	49265681	HPV16	5758	1
chr20	49267951	HPV16	7801	1
chr20	49268639	HPV16	6775	1
chr20	49270886	HPV16	4155	1
chr20	49277391	HPV16	7673	1
chr20	49278068	HPV16	829	1
chr4	49306560	HPV16	6230	1
chr3	50661232	HPV16	3789	1
chr3	50663023	HPV16	6187	1
chr3	50679312	HPV16	5085	1
chr3	50687146	HPV16	7749	1
chr17	50693368	HPV31	3547	1
chr3	50708738	HPV16	5148	1
chr3	50710331	HPV16	2906	1
chr3	50716495	HPV16	2153	1
chr3	50718909	HPV16	3700	1
chr19	51028180	HPV16	7329	1
chr10	51097004	HPV16	1147	1
chr10	51110291	HPV16	3634	1
chr10	51119722	HPV16	1342	1
chr1	52330171	HPV16	3988	1
chr1	52331159	HPV16	4281	1
chr1	52350877	HPV16	6979	1
chr15	52663329	HPV16	5316	1
chr14	52831201	HPV16	2977	1
chr14	52837700	HPV16	1576	1
chr6	52991552	HPV16	2396	1
chr6	52999595	HPV16	2638	1
chr7	53022972	HPV16	6019	1
chr17	53122592	HPV16	4423	1
chr19	53313433	HPV16	6393	1
chr20	53435042	HPV16	2164	1
chr20	53456066	HPV16	2651	1
chr20	53478575	HPV16	2570	1
chr15	53579105	HPV16	2105	1
chr17	53634008	HPV16	903	1
chr17	53641164	HPV16	7185	1
chr4	53903717	HPV16	2214	1
chr4	53963614	HPV16	1395	1
chr4	53964078	HPV16	5334	1
chr4	53967644	HPV16	4836	1
chr17	54091566	HPV16	7458	1
chr17	54510697	HPV16	4779	1
chr12	55600970	HPV16	2424	1
chr8	55989626	HPV16	2763	1
chr11	56609497	HPV16	1695	1
chr11	57321713	HPV16	1505	1
chr11	57323490	HPV16	1360	1
chr18	57746147	HPV16	5143	1
chr15	58469420	HPV16	3826	1
chr15	58478498	HPV16	4530	1
chr6	58904596	HPV16	4465	1
chr6	59215453	HPV16	1270	1
chr3	60548725	HPV58	5505	1
chr3	60590009	HPV16	2025	1
chr3	60602787	HPV16	6177	1
chr15	60640752	HPV16	6373	1
chr15	60748430	HPV16	3473	1
chr3	60805530	HPV58	5113	1
chr3	60922181	HPV16	5759	1
chr3	60946295	HPV16	6078	1
chr3	61081717	HPV18	6669	1
chr3	61094714	HPV18	6924	1
chr3	61149228	HPV18	1694	1
chr1	61403458	HPV16	3341	1
chr14	61557099	HPV58	5671	1
chr1	61619899	HPV16	1044	1
chr13	62560029	HPV16	5433	1
chr9	63786491	HPV16	1062	1
chr20	63825301	HPV16	3391	1
chr13	64583933	HPV16	5834	1
chr13	64585155	HPV16	6529	1
chr13	64701249	HPV16	3894	1
chr16	65033332	HPV16	6158	1
chr17	65466320	HPV16	2778	1
chr17	65478445	HPV16	7017	1
chr17	65482480	HPV16	5614	1
chr18	66184352	HPV16	2857	1
chr18	66195599	HPV16	6283	1
chr13	66822434	HPV16	1608	1
chr13	66824589	HPV16	1439	1
chr13	66850946	HPV16	2136	1
chrX	67147343	HPV16	4826	1
chr14	68188854	HPV16	944	1
chr7	68795722	HPV16	5550	1
chr16	68821029	HPV16	1232	1
chr16	69063117	HPV16	6153	1
chr16	69731672	HPV16	1730	1
chr16	69852508	HPV16	5897	1
chrX	70931590	HPV16	1660	1
chrX	71170450	HPV16	2122	1
chrX	71199682	HPV16	6575	1
chrX	71210979	HPV16	4944	1
chrX	71219697	HPV16	7140	1
chrX	71228910	HPV16	3803	1
chr7	71456340	HPV16	5168	1
chr7	71456883	HPV16	6183	1
chr7	71489293	HPV16	7810	1
chr11	72132474	HPV16	722	1
chr11	72140031	HPV16	7805	1
chr17	72833442	HPV16	6898	1
chr13	73254293	HPV16	4204	1
chr13	73362647	HPV16	3337	1
chr13	73363802	HPV16	1175	1
chr18	73427984	HPV16	4862	1
chr13	73475862	HPV16	2590	1
chr4	73540280	HPV66	4810	1
chr4	73687754	HPV16	4027	1
chr4	73703958	HPV18	5251	1
chr4	73712861	HPV18	1918	1
chr4	73793814	HPV66	2679	1
chr4	74116767	HPV16	3171	1
chr14	74472592	HPV16	2541	1
chr10	74701325	HPV33	2023	1
chr10	74702171	HPV33	5344	1
chr10	76524229	HPV16	3432	1
chr4	76911069	HPV16	7424	1
chr4	76927154	HPV16	7575	1
chr4	76933371	HPV16	2166	1
chr18	77031339	HPV16	3462	1
chr8	77378960	HPV16	7750	1
chr9	78156207	HPV16	423	1
chr1	78661766	HPV16	2805	1
chr1	78673342	HPV16	152	1
chr11	78909080	HPV16	472	1
chr4	79142492	HPV16	3467	1
chr15	79987737	HPV16	6075	1
chr5	82466035	HPV16	1764	1
chr13	82559457	HPV16	264	1
chr13	82573355	HPV16	1895	1
chr16	82952446	HPV16	5893	1
chr16	82953140	HPV16	1162	1
chr16	83975884	HPV31	3778	1
chr10	84969483	HPV31	7606	1
chr15	85394529	HPV16	2627	1
chr15	85488608	HPV16	4696	1
chr15	85493882	HPV16	749	1
chrX	86754112	HPV16	1726	1
chr4	86824213	HPV16	142	1
chr4	86825546	HPV16	3950	1
chr4	86829450	HPV16	6389	1
chr4	86835191	HPV16	3835	1
chr10	87972270	HPV16	1615	1
chr14	88140758	HPV16	3008	1
chr14	88217550	HPV16	2905	1
chr4	88298855	HPV16	3074	1
chr16	88658867	HPV16	7798	1
chr2	88803357	HPV31	4707	1
chr6	89418832	HPV16	2843	1
chr6	89464601	HPV16	5697	1
chr9	90811608	HPV16	4963	1
chr3	91891450	HPV16	883	1
chr2	92422249	HPV16	3956	1
chr6	92709811	HPV16	3477	1
chr2	92851160	HPV16	647	1
chr2	92935653	HPV16	3905	1
chr2	92962878	HPV16	3682	1
chr12	93081370	HPV31	3123	1
chr12	93133676	HPV31	3398	1
chr3	93292973	HPV34	3046	1
chr2	93340141	HPV16	1088	1
chr2	93374806	HPV16	4980	1
chr6	93416350	HPV16	6173	1
chr13	93847124	HPV16	3947	1
chr9	94986079	HPV16	298	1
chr9	94988317	HPV16	219	1
chrX	96035660	HPV58	2601	1
chr11	98793003	HPV58	5186	1
chr11	98806881	HPV58	4831	1
chr11	98808390	HPV58	1845	1
chr11	98814374	HPV58	6617	1
chr13	99499974	HPV16	5498	1
chr15	99611392	HPV16	2693	1
chr11	100436960	HPV16	4924	1
chr6	101182684	HPV16	3153	1
chr10	101235534	HPV16	6650	1
chr10	101237920	HPV16	1923	1
chr4	101360052	HPV16	5345	1
chr3	102485304	HPV16	2371	1
chr14	102600853	HPV16	4536	1
chr14	102604057	HPV16	1766	1
chr12	103476403	HPV16	282	1
chr12	103476792	HPV16	7350	1
chr12	103479019	HPV16	7753	1
chr12	103480117	HPV16	5060	1
chr12	103481021	HPV16	2587	1
chr12	103482504	HPV16	5070	1
chr7	104921852	HPV16	5679	1
chr10	105461672	HPV16	6161	1
chr5	107547686	HPV16	4075	1
chr5	107549325	HPV16	1477	1
chrX	108764802	HPV16	3435	1
chrX	108766697	HPV16	3509	1
chrX	108939046	HPV16	2805	1
chr8	109891635	HPV16	168	1
chr1	111602772	HPV16	2060	1
chr1	111618643	HPV16	6414	1
chr1	111656722	HPV16	817	1
chr1	111659978	HPV16	4378	1
chrX	112927743	HPV31	3072	1
chr12	114517279	HPV16	5176	1
chr12	114519245	HPV16	3856	1
chr12	114520621	HPV16	5706	1
chr12	114521850	HPV16	7034	1
chr12	114528891	HPV16	1038	1
chr12	114534179	HPV16	1561	1
chr12	114535254	HPV16	7803	1
chr12	114537712	HPV16	1569	1
chr3	114651103	HPV16	3861	1
chr3	114658968	HPV16	4040	1
chr11	115463407	HPV16	6871	1
chr11	115464004	HPV16	5204	1
chr9	116909254	HPV16	711	1
chr11	117772254	HPV16	7381	1
chr11	117775110	HPV16	7379	1
chr11	117801984	HPV16	1402	1
chr11	117810263	HPV16	2569	1
chr11	117816123	HPV16	7452	1
chr11	117818612	HPV16	5962	1
chr2	118486106	HPV31	217	1
chr1	120094937	HPV16	6632	1
chr1	120535969	HPV16	993	1
chr2	120924203	HPV16	3740	1
chr2	120932256	HPV16	1216	1
chr2	120942001	HPV16	4136	1
chr2	120950084	HPV16	1432	1
chrX	121142929	HPV16	2821	1
chrX	122375565	HPV16	7175	1
chr1	123279092	HPV16	5223	1
chr1	123821191	HPV16	3523	1
chr1	124437908	HPV31	7150	1
chr9	124508953	HPV16	3995	1
chr12	125675046	HPV16	4889	1
chr12	125675743	HPV16	4968	1
chr6	125817767	HPV16	3291	1
chr6	126000987	HPV16	3796	1
chr8	127283748	HPV18	5308	1
chr8	127300463	HPV18	2363	1
chr6	127720291	HPV16	1590	1
chr8	127875338	HPV16	6314	1
chr8	127882872	HPV16	4956	1
chr7	128148987	HPV16	3522	1
chr7	128151891	HPV16	5185	1
chr6	128519825	HPV16	3531	1
chr6	128521490	HPV16	4809	1
chr8	128916510	HPV16	415	1
chr7	128929426	HPV31	3286	1
chr10	131281271	HPV16	1680	1
chr10	131481095	HPV16	4883	1
chr2	132307018	HPV34	3967	1
chr2	132362975	HPV16	1701	1
chr2	132693688	HPV34	3101	1
chr3	132967916	HPV16	6514	1
chr2	133000753	HPV16	6303	1
chr10	133760838	HPV16	5676	1
chr4	135906388	HPV16	4623	1
chr9	136951786	HPV16	3718	1
chr4	139382076	HPV16	2022	1
chr4	139397634	HPV16	7479	1
chr4	140163757	HPV16	3567	1
chr4	140181752	HPV16	3831	1
chr7	140198110	HPV18	2705	1
chr2	140780633	HPV58	1458	1
chr2	140791316	HPV58	1404	1
chr2	140807523	HPV58	4248	1
chr2	140847334	HPV58	1224	1
chr2	140858762	HPV58	2885	1
chr2	140958299	HPV58	5059	1
chr2	141005917	HPV58	697	1
chr2	141041073	HPV58	4750	1
chr7	142412988	HPV31	4606	1
chr7	142416424	HPV31	3290	1
chr7	142430850	HPV31	1843	1
chr7	142431230	HPV31	7494	1
chr7	142438020	HPV31	3289	1
chr7	142453422	HPV31	7253	1
chr7	142453884	HPV31	5417	1
chr7	142464813	HPV31	840	1
chr7	142465611	HPV31	6092	1
chrX	142867531	HPV16	3083	1
chr1	143200215	HPV16	1771	1
chr1	143233213	HPV16	2863	1
chr3	143468127	HPV16	2746	1
chr1	143475019	HPV16	1418	1
chr2	143665425	HPV16	1029	1
chrX	144792589	HPV16	3974	1
chrX	146114296	HPV16	3905	1
chrX	147105465	HPV16	5196	1
chrX	147107117	HPV16	4678	1
chrX	147112744	HPV16	3419	1
chrX	147113458	HPV16	3708	1
chr7	148244916	HPV16	3814	1
chr7	148270560	HPV16	4871	1
chr7	148706205	HPV16	7454	1
chr4	150412038	HPV58	6938	1
chr4	150420985	HPV58	3328	1
chr4	150582092	HPV16	2801	1
chr1	150655653	HPV16	1237	1
chr1	150659906	HPV16	6625	1
chr1	150663097	HPV16	5667	1
chr1	150671782	HPV16	721	1
chr1	150674605	HPV16	5705	1
chr1	150674948	HPV16	6125	1
chr4	150675632	HPV16	6067	1
chr1	150676363	HPV16	3955	1
chr1	150678039	HPV16	1968	1
chr1	150680367	HPV16	3325	1
chr1	150681679	HPV16	2997	1
chr1	150682225	HPV16	112	1
chr1	150683220	HPV16	107	1
chr1	150683530	HPV16	938	1
chr4	150852347	HPV58	3631	1
chr5	151570344	HPV18	5231	1
chr7	152230022	HPV16	2682	1
chrX	152804645	HPV16	6988	1
chrX	152843533	HPV16	6570	1
chr7	154590660	HPV16	4249	1
chr7	154593588	HPV16	3936	1
chr7	154902754	HPV16	4259	1
chr7	154906393	HPV16	6166	1
chr7	154909876	HPV16	6166	1
chr7	154914535	HPV16	2121	1
chr7	154916997	HPV16	4301	1
chr7	154990650	HPV16	7638	1
chrX	155339875	HPV16	1981	1
chrX	156020152	HPV16	4075	1
chr2	156290732	HPV16	7896	1
chr2	156325394	HPV16	2858	1
chr2	156337608	HPV16	3844	1
chr2	156369183	HPV16	5563	1
chr3	160406191	HPV31	1819	1
chr3	161205737	HPV31	7515	1
chr3	161219420	HPV31	1414	1
chr3	161238371	HPV31	7726	1
chr1	161389720	HPV16	3886	1
chr4	163213942	HPV31	6798	1
chr4	163233359	HPV31	2130	1
chr4	163234012	HPV31	7457	1
chr4	163247669	HPV31	6203	1
chr3	166461838	HPV16	360	1
chr1	171056585	HPV66	4247	1
chr1	171197215	HPV66	1725	1
chr4	173320882	HPV16	7302	1
chr4	173325600	HPV16	4486	1
chr1	173447617	HPV16	765	1
chr3	173681493	HPV16	3223	1
chr3	174924174	HPV16	2724	1
chr3	175082677	HPV16	4352	1
chr2	177098256	HPV16	5064	1
chr2	177146812	HPV16	1817	1
chr2	177204258	HPV16	1027	1
chr2	177222974	HPV16	6557	1
chr2	177232325	HPV16	3625	1
chr2	177236966	HPV16	6760	1
chr2	177241559	HPV16	1985	1
chr2	177241816	HPV16	4406	1
chr2	177244688	HPV16	3849	1
chr2	177247538	HPV16	1513	1
chr2	177251136	HPV16	2153	1
chr2	177255552	HPV16	7561	1
chr2	177256074	HPV16	5743	1
chr2	177261154	HPV16	1130	1
chr2	177261710	HPV16	5935	1
chr2	177262183	HPV16	4409	1
chr2	177263916	HPV16	1101	1
chr3	182041996	HPV16	3012	1
chr2	189211641	HPV31	1393	1
chr3	189381215	HPV16	5235	1
chr3	189408188	HPV16	1903	1
chr3	189876429	HPV16	3260	1
chr3	189893012	HPV16	2017	1
chr3	189929780	HPV16	6397	1
chr3	189977055	HPV16	2291	1
chr3	191367481	HPV16	1468	1
chr3	191376755	HPV16	6814	1
chr3	191392593	HPV16	4808	1
chr3	191401402	HPV16	4514	1
chr1	191833212	HPV16	452	1
chr1	196035658	HPV16	2755	1
chr2	200859164	HPV16	1609	1
chr2	201014195	HPV16	7629	1
chr2	201035002	HPV16	5917	1
chr2	201044671	HPV16	4771	1
chr2	201056607	HPV16	209	1
chr2	201063497	HPV16	3297	1
chr2	201066469	HPV16	4286	1
chr2	201066970	HPV16	3467	1
chr2	201072920	HPV16	3860	1
chr1	209319711	HPV16	4249	1
chr1	209523727	HPV16	3429	1
chr1	215214573	HPV16	2895	1
chr1	239055340	HPV16	2817	1
chr19	16912699	HPV16	6592	1
chrX	24731712	HPV16	2108	1
chr21	27751310	HPV16	3282	1
chr14	32111817	HPV16	522	1
chr14	37595877	HPV16	796	1
chrX	48220478	HPV31	5760	1
chr3	50718803	HPV16	3700	1
chr17	65478639	HPV16	5232	1
chrX	71219797	HPV16	2125	1
chr13	93847045	HPV16	1352	1
chrX	96035517	HPV58	6360	1
chr11	98814608	HPV58	1725	1
chr7	128148812	HPV16	3922	1
chr10	131281502	HPV16	457	1
chr2	177247678	HPV16	2270	1
chr2	177255698	HPV16	4925	1
chr1	13117	HPV16	3634	1
chr1	78673328	HPV16	1089	1
chr1	150674883	HPV16	7452	1
chr1	150683535	HPV16	948	1
chr1	161389758	HPV16	1750	1
chr1	191833231	HPV16	7031	1
chr1	196035655	HPV16	1149	1
chr10	51097006	HPV16	6652	1
chr10	76524212	HPV16	4974	1
chr10	105461653	HPV16	4102	1
chr11	39158678	HPV16	1673	1
chr12	55600960	HPV16	3077	1
chr12	103479060	HPV16	4595	1
chr12	114534153	HPV16	4722	1
chr13	27628987	HPV16	7347	1
chr13	62560044	HPV16	3095	1
chr13	82559443	HPV16	7798	1
chr14	61557078	HPV58	2938	1
chr14	74472557	HPV16	5206	1
chr14	88217545	HPV16	3556	1
chr15	53579107	HPV16	4691	1
chr15	79987726	HPV16	1666	1
chr16	11506553	HPV16	4238	1
chr16	11583897	HPV16	7286	1
chr19	53313370	HPV16	23	1
chr2	11558563	HPV58	3902	1
chr2	32737825	HPV16	6251	1
chr2	133000711	HPV16	1619	1
chr2	177244642	HPV16	7561	1
chr20	9824838	HPV16	2762	1
chr21	8438117	HPV16	4899	1
chr21	9127990	HPV16	1015	1
chr22	24251421	HPV16	7460	1
chr22	35842959	HPV33	3767	1
chr3	102485294	HPV16	6188	1
chr3	132967904	HPV16	3473	1
chr3	166461841	HPV16	5065	1
chr3	173681500	HPV16	4327	1
chr4	1791476	HPV16	1162	1
chr4	79142494	HPV16	5012	1
chr4	150582095	HPV16	2600	1
chr4	173325613	HPV16	6032	1
chr5	1245468	HPV16	4226	1
chr5	25404533	HPV16	7038	1
chr5	33273585	HPV16	2127	1
chr5	41890917	HPV16	2787	1
chr5	151570320	HPV18	3117	1
chr6	93416282	HPV16	5854	1
chr6	101182672	HPV16	7268	1
chr7	68795745	HPV16	5409	1
chr7	104921892	HPV16	2688	1
chr7	152230012	HPV16	5395	1
chr7	154902744	HPV16	4116	1
chr8	4336925	HPV16	6724	1
chr8	10632085	HPV16	3833	1
chr8	10642587	HPV16	1026	1
chr8	55989608	HPV16	1625	1
chr9	78156191	HPV16	2207	1
chr9	136951789	HPV16	1729	1
chrX	24577394	HPV16	3231	1
chrX	32186603	HPV16	4457	1
chrX	86754114	HPV16	5516	1
chrX	112927729	HPV31	2968	1
chrX	122375587	HPV16	1820	1
chrX	142867565	HPV16	1163	1
chrX	144792576	HPV16	4963	1
chrX	146114281	HPV16	3555	1
HPV16	3860
HPV16	4249
HPV16	3429
HPV16	2895
HPV16	2817

## Sheet: Demography of SCC
patient	valid_integration	age	Grade	Stage	HPV_type	Histology	Lymph metastasis
MOCC-0001	positive	48	G2	IIB	HPV16	squamous	NO
MOCC-0002	positive	57	G2	IIB	HPV16	squamous	NO
MOCC-0003	positive	66	G2	IIA1	HPV16	squamous	NO
MOCC-0004	positive	53	G2	IB1	HPV16	squamous	NO
MOCC-0005	positive	40	G2	IB1	HPV16	squamous	NO
MOCC-0006	positive	40	G2	IIA1	HPV33	squamous	NO
MOCC-0007	positive	56	G2	IB2	HPV31	squamous	NO
MOCC-0008	positive	58	G2	IIA2	HPV16	squamous	NO
MOCC-0009	positive	40	G2	IB1	HPV16	squamous	NO
MOCC-000A	positive	51	G2	IIA2	HPV16	squamous	NO
MOCC-000C	positive	52	G3	IB1	HPV16	squamous	NO
MOCC-000D	positive	50	G3	IIA1	HPV16	squamous	YES
MOCC-000E	positive	39	G2	IB1	HPV16	squamous	YES
MOCC-000F	positive	58	G2	IB1	HPV16	squamous	NO
MOCC-000G	positive	37	G2	IB1	HPV16	squamous	NO
MOCC-000H	positive	48	G2	IB1	HPV31	squamous	NO
MOCC-000I	positive	50	G2	IIA1	HPV16	squamous	YES
MOCC-000J	positive	33	G3	IIA1	HPV16	squamous	NO
MOCC-000K	positive	30	G2	IB1	HPV16	squamous	NO
MOCC-000L	positive	39	G2	IB2	HPV16	squamous	NO
MOCC-000M	positive	46	G3	IB1	HPV16	squamous	YES
MOCC-000N	positive	62	G2	IIA2	HPV16	squamous	NO
MOCC-000Q	positive	56	G3	IB1	HPV16	squamous	NO
MOCC-000R	positive	35	G3	IB1	HPV16	squamous	NO
MOCC-000T	positive	32	G1	IB1	HPV16	squamous	NO
MOCC-000U	positive	49	G2	IIA2	HPV16	squamous	NO
MOCC-000W	positive	44	G2	IB1	HPV16	squamous	NO
MOCC-000Z	positive	60	G1	IB1	HPV16	squamous	NO
MOCC-0010	positive	61	G2	IB1	HPV16	squamous	NO
MOCC-0011	positive	46	G3	IIA2	HPV18	squamous	NO
MOCC-0012	positive	39	G2	IB1	HPV16	squamous	NO
MOCC-0013	positive	42	G2	IIA1	HPV16	squamous	NO
MOCC-0014	positive	49	G2	IB1	HPV31	squamous	NO
MOCC-0015	positive	57	G2	IB1	HPV16	squamous	NO
MOCC-0016	positive	59	G2	IB1	HPV16	squamous	NO
MOCC-0017	positive	38	G1	IB2	HPV16	squamous	YES
MOCC-0018	positive	65	G3	IB1	HPV16	squamous	NO
MOCC-0019	positive	45	G2	IB1	HPV16	squamous	NO
MOCC-001A	positive	47	G3	IIA1	HPV16	squamous	NO
MOCC-001B	positive	56	G1	IIA1	HPV16	squamous	NO
MOCC-001C	positive	52	G2	IB1	HPV66	squamous	NO
MOCC-001D	positive	54	G2	IB1	HPV16	squamous	NO
MOCC-001E	positive	53	G3	IIA1	HPV16	squamous	NO
MOCC-001F	positive	57	G2	IIA1	HPV16	squamous	NO
MOCC-001H	positive	58	G2	IB1	HPV58	squamous	NO
MOCC-001I	positive	61	G2	IIA1	HPV16	squamous	NO
MOCC-001J	positive	34	G2	IIA1	HPV16	squamous	NO
MOCC-001L	positive	60	G2	IIA1	HPV16	squamous	YES
MOCC-001M	positive	54	G2	IB1	HPV33	squamous	YES
MOCC-001N	positive	54	G2	IIA2	HPV45	squamous	YES
MOCC-001O	positive	54	G2	IB1	HPV16	squamous	NO
MOCC-001P	positive	53	G2	IIA1	HPV16	squamous	NO
MOCC-001Q	positive	56	G3	IIA1	HPV16	squamous	YES
MOCC-001R	positive	47	G2	IB2	HPV58	squamous	YES
MOCC-001S	positive	55	G2	IIA2	HPV31	squamous	YES
MOCC-001T	positive	51	G2	IIA1	HPV16	squamous	NO
MOCC-001U	positive	46	G2	IB1	HPV33	squamous	NO
MOCC-001V	positive	40	G2	IB1	HPV16	squamous	NO
MOCC-001W	positive	41	G2	IB1	HPV16	squamous	YES
MOCC-001X	positive	62	G2	IB1	HPV16	squamous	NO
MOCC-001Y	positive	67	G2	IIA1	HPV16	squamous	NO
MOCC-001Z	positive	52	G3	IB2	HPV18	squamous	NO
MOCC-0020	positive	60	G1	IIA1	HPV16	squamous	YES
MOCC-0021	positive	70	G1	IB2	HPV58	squamous	YES
MOCC-0022	positive	43	G2	IIA2	HPV16	squamous	YES
MOCC-0023	positive	54	G3	IB1	HPV16	squamous	NO
MOCC-0024	positive	30	G2	IB2	HPV16	squamous	YES
MOCC-0025	positive	42	G3	IB1	HPV66	squamous	NO
MOCC-0026	positive	31	G3	IIA1	HPV18	squamous	YES
MOCC-0027	positive	40	G3	IB1	HPV18	squamous	NO
MOCC-0029	positive	58	G2	IIA1	HPV16	squamous	NO
MOCC-002A	positive	55	G3	IIA1	HPV16	squamous	NO
MOCC-002D	positive	54	G2	IB1	HPV16	squamous	YES
MOCC-002F	positive	44	G2	IB2	HPV16	squamous	NO
MOCC-002G	positive	48	G2	IIA2	HPV16	squamous	NO
MOCC-002I	positive	49	G2	IIB	HPV31	squamous	NO
MOCC-002J	positive	43	G2	IIIB	HPV16	squamous	YES
MOCC-002K	positive	44	G3	IIIB	HPV16	squamous	NO
MOCC-002L	positive	51	G2	IIIB	HPV16	squamous	NO
MOCC-002M	positive	51	G2	IIB	HPV16	squamous	NO
MOCC-002Q	positive	47	G2	IIA2	HPV18	squamous	NO
MOCC-002R	positive	41	G3	IIB	HPV18	squamous	NO
MOCC-002S	positive	56	G2	IIB	HPV16	squamous	YES
MOCC-002T	positive	54	G2	IB1	HPV58	squamous	YES
MOCC-002H	positive	53	G2	IIIB	HPV16	squamous	NO
MOCC-0032	positive	67	G2	IIIB	HPV16	squamous	NO
MOCC-0034	positive	47	G2	IIIB	HPV58	squamous	NO
MOCC-000B	negative	64	G1	IB1	HPV6	squamous	NO
MOCC-000S	negative	55	G1	IB1	HPV16	squamous	NO
MOCC-001G	negative	54	G1	IB1	HPV16	squamous	NO
MOCC-001K	negative	64	G2	IIA1	HPV16	squamous	NO
MOCC-002B	negative	50	G2	IB1	HPV16	squamous	YES
MOCC-002C	negative	63	G2	IIA1	HPV52	squamous	NO
MOCC-000V	negative	37	G2	IB2	negative	squamous	NO
MOCC-000X	negative	41	G2	IB2	negative	squamous	NO

## Sheet: AC
#counts represented the frequency of breakpoints among all integrated sites of all cases.
chr	human_point	HPV	HPV_point	counts
chr17	13016819	HPV18	intronic	1
chr17	39642553	HPV16	intronic	2
chr17	39647045	HPV16	intronic	9
chr17	39647077	HPV16	intronic	1
chr12	53047343	HPV16	ncRNA_intronic	4
chr12	53058920	HPV16	intronic	4
chr8	17630062	HPV16	intronic	3
chr17	39659146	HPV16	intronic	1
chr17	39661406	HPV16	intronic	2
chr12	53052952	HPV16	ncRNA_intronic	3
chr12	53074044	HPV16	intronic	3
chr7	54558294	HPV18	ncRNA_exonic	3
chr17	39671129	HPV16	UTR3	2
chr12	53052945	HPV16	ncRNA_intronic	3
chr7	17507591	HPV18	ncRNA_intronic	2
chr8	17630054	HPV16	intronic	2
chr17	39677199	HPV16	intronic	3
chr17	39691935	HPV16	intronic	1
chr17	39695429	HPV16	intronic	1
chr17	39695467	HPV16	intronic	1
chr19	41716969	HPV16	intronic	2
chr12	53053433	HPV16	exonic	2
chr4	94629744	HPV16	intronic	2
chr8	127899331	HPV16	ncRNA_intronic	2
chr2	145739367	HPV16	intergenic	2
chr3	189907900	HPV45	intergenic	2
chr3	189926461	HPV45	intergenic	2
chr18	188508	HPV59	intronic	1
chr4	1777978	HPV18	intergenic	1
chr4	1780200	HPV18	intergenic	1
chr4	1783616	HPV18	intergenic	1
chr4	1792817	HPV18	upstream	1
chr7	1955909	HPV16	intronic	1
chr10	4639328	HPV18	intergenic	1
chr10	4723784	HPV18	intergenic	1
chr19	12384976	HPV16	intergenic	1
chr19	12411964	HPV16	intergenic	1
chr19	12441173	HPV16	upstream	1
chr19	12441514	HPV16	upstream	1
chr19	12454651	HPV16	intergenic	1
chr9	12977578	HPV16	intergenic	1
chr17	39695494	HPV16	intronic	1
chr19	13334518	HPV18	intronic	1
chr8	17630139	HPV16	intronic	1
chrX	18700195	HPV18	intronic	1
chrX	23487715	HPV16	intergenic	1
chrX	24795564	HPV16	intronic	1
chr14	25114189	HPV18	intergenic	1
chrX	26481763	HPV18	intergenic	1
chr19	28643624	HPV16	ncRNA_intronic	1
chr5	29927695	HPV16	intergenic	1
chr11	30532236	HPV16	intronic	1
chr14	30571974	HPV16	ncRNA_intronic	1
chr11	30986303	HPV16	intronic	1
chr2	31654109	HPV59	intergenic	1
chr1	33344439	HPV18	intronic	1
chr1	33351951	HPV18	ncRNA_intronic	1
chr14	34492648	HPV16	intergenic	1
chr18	35431421	HPV18	intergenic	1
chr17	39695542	HPV16	intronic	17
chr17	39695554	HPV16	intronic	2
chr17	39695556	HPV16	intronic	8
chr17	39695593	HPV16	intronic	1
chr17	39695609	HPV16	intronic	3
chr17	39695619	HPV16	intronic	1
chr15	40005387	HPV18	intronic	1
chrX	40499688	HPV18	intergenic	1
chr12	41046809	HPV18	intronic	1
chr19	41733991	HPV16	intergenic	1
chr1	43321031	HPV18	intronic	1
chr6	46634537	HPV16	intronic	1
chr20	47737703	HPV18	intronic	1
chr10	50458294	HPV16	intronic	1
chr2	51801750	HPV16	ncRNA_intronic	1
chr7	54551215	HPV18	UTR3	1
chr7	54556049	HPV18	intronic	1
chr7	54556392	HPV18	intronic	1
chr7	54562453	HPV18	ncRNA_intronic	1
chr10	55849830	HPV16	intergenic	1
chr16	57680204	HPV18	intronic	1
chr11	62660249	HPV18	intergenic	1
chr11	64039282	HPV16	intronic	1
chr15	65746207	HPV16	intronic	1
chr14	68050313	HPV16	intronic	1
chr14	68130580	HPV16	intronic	1
chr14	68181890	HPV16	intronic	1
chrX	69889019	HPV16	intronic	1
chr13	70353388	HPV16	intergenic	1
chr13	70541049	HPV16	intergenic	1
chr10	71281660	HPV16	intronic	1
chr15	71492817	HPV16	intronic	1
chr2	72890983	HPV18	intronic	1
chr2	72996630	HPV18	intronic	1
chr4	73612823	HPV16	intronic	1
chr15	73657595	HPV18	intergenic	1
chr18	73671750	HPV16	intergenic	1
chr4	73674404	HPV16	intergenic	1
chr4	73701277	HPV16	intergenic	1
chr4	73763191	HPV18	intergenic	1
chr9	77891201	HPV18	intronic	1
chr3	79380523	HPV59	intronic	1
chr7	83723148	HPV18	intergenic	1
chr9	84954045	HPV18	intronic	1
chr8	85935383	HPV18	intergenic	1
chr8	85997699	HPV18	intergenic	1
chr4	86733130	HPV18	intronic	1
chr8	86936089	HPV16	intronic	1
chrX	88460574	HPV18	intergenic	1
chr13	92550015	HPV18	intronic	1
chr4	94716895	HPV16	intergenic	1
chr10	99573423	HPV18	intergenic	1
chr10	102489966	HPV18	intronic	1
chr10	102792612	HPV16	intronic	1
chr10	103326434	HPV16	intronic	1
chr10	106335438	HPV18	intergenic	1
chr9	106893934	HPV16	intronic	1
chr8	108303369	HPV33	intergenic	1
chr9	109920347	HPV16	intronic	1
chr13	112205053	HPV18	intergenic	1
chrX	116408401	HPV18	intergenic	1
chr3	118449925	HPV18	intergenic	1
chr12	121035741	HPV16	intronic	1
chrX	123661783	HPV16	intronic	1
chr8	127270799	HPV18	ncRNA_intronic	1
chr8	127704537	HPV16	ncRNA_intronic	1
chr8	127706020	HPV16	ncRNA_intronic	1
chr8	127706322	HPV16	ncRNA_intronic	1
chr8	127708001	HPV16	ncRNA_intronic	1
chr8	127712691	HPV16	ncRNA_intronic	1
chr8	127733428	HPV16	ncRNA_intronic	1
chr8	127756915	HPV16	intergenic	1
chr8	127840004	HPV16	ncRNA_intronic	1
chr8	127851594	HPV16	ncRNA_intronic	1
chr8	127883359	HPV16	ncRNA_intronic	1
chr8	127890264	HPV16	ncRNA_intronic	1
chr8	127891832	HPV16	ncRNA_intronic	1
chr8	127892772	HPV16	ncRNA_intronic	1
chr8	127893801	HPV16	ncRNA_intronic	1
chr8	127894010	HPV16	ncRNA_intronic	1
chr8	127895587	HPV16	ncRNA_intronic	1
chr8	127897712	HPV16	ncRNA_intronic	1
chr8	127898218	HPV16	ncRNA_intronic	1
chr8	128016643	HPV18	ncRNA_intronic	1
chr8	128109845	HPV18	intergenic	1
chr6	136587773	HPV18	intronic	1
chr8	139732960	HPV18	intronic	1
chr2	145570152	HPV18	intergenic	1
chr2	145671586	HPV16	intergenic	1
chr2	147331597	HPV18	intergenic	1
chr5	148982155	HPV18	UTR3	1
chr5	149027302	HPV18	exonic	1
chr2	153036172	HPV18	intergenic	1
chr6	157840424	HPV24	intronic	1
chr7	158210022	HPV18	intronic	1
chr1	158974739	HPV18	intronic	1
chr1	158983502	HPV18	intergenic	1
chr1	159037735	HPV18	intronic	1
chr3	161791795	HPV16	intergenic	1
chr3	167099083	HPV18	intergenic	1
chr3	169146158	HPV33	intronic	1
chr6	169595746	HPV18	intronic	1
chr5	171033137	HPV18	intronic	1
chr3	171885020	HPV18	ncRNA_intronic	1
chr3	171970308	HPV18	intergenic	1
chr2	182248194	HPV16	intronic	1
chr3	182981383	HPV16	intronic	1
chr3	183009098	HPV16	intergenic	1
chr2	193629809	HPV16	intergenic	1
chr2	205924633	HPV16	intergenic	1
chr1	208892932	HPV45	intergenic	1
chr2	219510423	HPV16	intergenic	1
chr1	229338552	HPV16	intronic	1
chr4	1777970	HPV18	intergenic	1
chr4	1778037	HPV18	intergenic	1
chr4	1778242	HPV18	intergenic	1
chr8	17629960	HPV16	intronic	1
chr8	17630055	HPV16	intronic	1
chr8	17630122	HPV16	intronic	1
chr8	17630147	HPV16	intronic	1
chr17	39695643	HPV16	intronic	1
chr17	39695741	HPV16	intronic	1
chr17	39695747	HPV16	intronic	1
chr17	39695749	HPV16	intronic	1
chr17	39703949	HPV16	intronic	1
chr17	39703978	HPV16	intronic	1
chr17	39703981	HPV16	intronic	9
chr17	39708348	HPV16	exonic	1
chr17	39730110	HPV16	intronic	3
chr17	39763653	HPV16	UTR3	1
chr17	39764136	HPV16	UTR3	1
chr12	53047292	HPV16	ncRNA_intronic	1
chr12	53047305	HPV16	ncRNA_intronic	1
chr12	53047311	HPV16	ncRNA_intronic	1
chr12	53052911	HPV16	ncRNA_intronic	1
chr12	53053004	HPV16	ncRNA_intronic	1
chr12	53053028	HPV16	ncRNA_intronic	1
chr12	53053036	HPV16	ncRNA_intronic	1
chr7	54551222	HPV18	UTR3	1
chr7	54551299	HPV18	UTR3	1
chr7	54551375	HPV18	UTR3	1
chr7	54551419	HPV18	UTR3	1
chr9	84954063	HPV18	intronic	1
chr12	121035739	HPV16	intronic	1
chrX	123661719	HPV16	intronic	1
chr8	127704543	HPV16	ncRNA_intronic	1
chr8	127891839	HPV16	ncRNA_intronic	1
chr8	127891889	HPV16	ncRNA_intronic	1
chr8	127892956	HPV16	ncRNA_intronic	1
chr8	127898224	HPV16	ncRNA_intronic	1
chr8	127899214	HPV16	ncRNA_intronic	1
chr1	158974747	HPV18	intronic	1
chr3	189907898	HPV45	intergenic	1
chr3	189907954	HPV45	intergenic	1
chr3	189908188	HPV45	intergenic	1
chr3	189926315	HPV45	intergenic	1
chr3	189926400	HPV45	intergenic	1
chr3	189926426	HPV45	intergenic	1

## Sheet: Demography of AC
#NA represents the data missing. #CIS patients didn't receive surgery and had not the information of stage, grade, and lymph metastasis.
sample	valid_integration	age	Grade	Stage	HPV_type	Histology	Lymph metastasis
1701689	negative	66	NA	NA	HPV18	Adenocarcinoma	NA
1709118	positive	31	NA	NA	HPV18	Adenocarcinoma	NA
1710456	positive	56	NA	NA	HPV16	Adenocarcinoma	NA
1720844	positive	46	NA	NA	HPV18	Adenocarcinoma	NA
1804070	positive	38	NA	NA	HPV18	Adenocarcinoma	NA
1809450	negative	37	NA	NA	negative	Adenocarcinoma	NA
1823320	positive	56	NA	NA	HPV18	Adenocarcinoma	NA
1900407	positive	51	NA	NA	HPV18	Adenocarcinoma	NA
1911390	negative	43	NA	NA	HPV18	Adenocarcinoma	NA
1913484	positive	34	NA	NA	HPV16	Adenocarcinoma	NA
1922697	positive	70	NA	NA	HPV16	Adenocarcinoma	NA
2002804	positive	47	NA	NA	HPV16	Adenocarcinoma	NA
2004005	positive	63	NA	NA	HPV16	Adenocarcinoma	NA
2007510	positive	40	NA	NA	HPV16	Adenocarcinoma	NA
2009845	positive	49	G1	NA	HPV16	Adenocarcinoma	NA
2018666	positive	63	NA	NA	HPV16	Adenocarcinoma	NA
1803058	negative	53	G1	IIIC1	HPV18	Adenocarcinoma	YES
1616644	positive	47	G2	IIB	HPV59	Adenocarcinoma	NO
1920205	positive	51	NA	IIB	HPV16	Adenocarcinoma	NO
1809904	positive	63	G2	IIa1	HPV16	Adenocarcinoma	NO
2018287	positive	55	NA	IIA1	HPV16	Adenocarcinoma	NO
1711382	positive	44	G1	IB2	HPV16	Adenocarcinoma	NO
1714170	positive	44	G1	IB2	HPV16	Adenocarcinoma	NO
1801692	positive	32	G1	IB2	HPV16	Adenocarcinoma	NO
1307124	positive	48	G1	IB1	HPV18	Adenocarcinoma	NO
1307124	positive	31	G1	IB1	HPV18	Adenocarcinoma	NO
1615245	positive	35	G2	IB1	HPV18	Adenocarcinoma	NO
1617895	positive	41	NA	IB1	HPV16	Adenocarcinoma	NO
1712420	positive	32	G1	IB1	HPV18	Adenocarcinoma	NO
1713686	positive	41	G1	IB1	HPV16	Adenocarcinoma	NO
1715193	positive	46	G1	IB1	HPV18	Adenocarcinoma	NO
1715850	positive	44	G1	IB1	HPV18	Adenocarcinoma	NO
1721418	positive	48	G1	IB1	HPV16	Adenocarcinoma	NO
1800994	positive	40	G1	IB1	HPV16	Adenocarcinoma	NO
1807449	negative	50	G2	IB1	HPV56	Adenocarcinoma	NO
1807927	negative	47	G2	IB1	negative	Adenocarcinoma	NO
1809977	positive	43	NO	IB1	HPV16	Adenocarcinoma	NO
1810574	positive	57	G1	IB1	HPV16	Adenocarcinoma	NO
1810976	positive	57	G1	IB1	HPV16	Adenocarcinoma	NO
1814345	negative	35	G1	IB1	HPV16	Adenocarcinoma	NO
1815132	positive	55	G1	IB1	HPV33	Adenocarcinoma	NO
1816501	positive	46	G1	IB1	HPV18	Adenocarcinoma	NO
1822847	positive	47	G1	IB1	HPV16	Adenocarcinoma	NO
1920422	positive	38	G1	IB1	HPV18	Adenocarcinoma	NO
1924437	positive	39	G1	IB1	HPV16	Adenocarcinoma	NO
1925830	positive	52	NA	IB1	HPV16	Adenocarcinoma	NO
2015273	positive	45	NA	IB1	HPV18	Adenocarcinoma	NO
2019796	positive	45	NA	IA2	HPV45	Adenocarcinoma	NO
1609296	positive	53	G1	IA1	HPV16	Adenocarcinoma	NO
1910466	negative	37	NA	IA1	HPV16	Adenocarcinoma	NO
1911839	negative	37	NA	IA1	HPV16	Adenocarcinoma	NO
1707386	positive	27	CIS	CIS	HPV16	Adenocarcinoma	CIS
1715646	positive	44	CIS	CIS	HPV18	Adenocarcinoma	CIS
1716312	positive	33	CIS	CIS	HPV18	Adenocarcinoma	CIS
1716493	positive	37	CIS	CIS	HPV18	Adenocarcinoma	CIS
1719054	positive	35	CIS	CIS	HPV16	Adenocarcinoma	CIS
1803119	positive	47	CIS	CIS	HPV18	Adenocarcinoma	CIS
1809013	negative	36	CIS	CIS	HPV18	Adenocarcinoma	CIS
1903502	positive	36	CIS	CIS	HPV16	Adenocarcinoma	CIS
1906860	negative	25	CIS	CIS	HPV16	Adenocarcinoma	CIS
1906988	positive	32	CIS	CIS	HPV16	Adenocarcinoma	CIS
1908470	positive	31	CIS	CIS	HPV18	Adenocarcinoma	CIS
1910196	negative	25	CIS	CIS	HPV16	Adenocarcinoma	CIS
1910782	negative	21	CIS	CIS	HPV16	Adenocarcinoma	CIS
1922554	positive	45	CIS	CIS	HPV16	Adenocarcinoma	CIS
1922654	positive	34	CIS	CIS	HPV18	Adenocarcinoma	CIS
